# Supplementary material for: Public Health Risk Management, Policy, and Ethical Imperatives in the Use of AI Tools for Mental Health Therapy
Source: Healthcare (Basel). 2025 Oct 28;13(21):2721. doi: 10.3390/healthcare13212721 (PMC12609870; doi:10.3390/healthcare13212721)
Supplement: Supplementary file 1 [file healthcare-13-02721-s001.zip]

Archive with 1 entries (1 files):
- healthcare-3838351-supplementary.pdf
